# Supplementary material for: Suppression of tumor-associated neutrophils by lorlatinib attenuates pancreatic cancer growth and improves treatment with immune checkpoint blockade
Source: Nat Commun. 2021 Jun 7;12:3414. doi: 10.1038/s41467-021-23731-7 (PMC8184753; doi:10.1038/s41467-021-23731-7)
Supplement: Supplementary file 3 — Supplementary Data 1 [file 41467_2021_23731_MOESM3_ESM.xlsx]

## Sheet: Sheet1
	Mouse neutrophil kinase activity (KPC-CM/DMEM)
	Kinase Uniprot ID	Kinase Name	Median Final score	Mean Kinase Statistic	Mean peptide set size
	P29322	EphA8	1.68648	0.675516	4.125
	P23458	JAK1~b	1.79533	0.657448	4.5
	P54762	EphB1	1.81013	0.652645	4.25
	P54753	EphB3	1.17559	0.393195	3
	P29323	EphB2	1.04148	0.325527	3
	P07332	Fes	1.65271	0.290713	14.3333
	Q04912	Ron	0.511664	0.258394	7.22222
	P54756	EphA5	0.659794	0.248261	5.6
	Q6ZMQ8	Lmr1	0.619963	0.240178	3
	P54764	EphA4	0.979506	0.23143	4.44444
	O60674	JAK2	1.007	0.223515	21.5556
	Q01973	ROR1	0.927588	0.222259	3
	Q06187	BTK	1.73613	0.221814	25.6667
	P17948	FLT1	1.06284	0.188543	20.2222
	Q08345	DDR1	0.36119	0.170468	3.75
	Q08881	ITK	0.964907	0.148217	37.4444
	P16591	Fer	0.598703	0.134548	12.3333
	Q9H3Y6	Srm	1.21655	0.134313	46.4444
	P35916	FLT4	0.568154	0.124228	13.4444
	P41240	CSK	0.960824	0.11656	42.4444
	P42681	TXK	0.636885	0.0871899	33.8889
	Q15375	EphA7	0.615467	0.0804344	3.66667
	P22607	FGFR3	0.311047	0.0773795	10.7778
	Q06418	Tyro3/Sky	0.343626	0.0725742	46.3333
	P08581	Met	0.327533	0.0696608	33.5556
	P42680	TEC	0.304858	0.0683966	39
	Q15303	HER4	0.240786	0.0542677	28.8889
	P22455	FGFR4	0.106793	0.022424	20.3333
	P21802	FGFR2	0.384079	0.0209998	11.8889
	P51813	Etk/BMX	0.0839042	0.0162218	33
	P36888	FLT3	0.0400052	-0.000247071	12.5
	Q05397	FAK1	0.318643	-0.00470839	51
	P42685	FRK	0.425395	-0.00953149	55.4444
	P09619	PDGFR[beta]	0.0707855	-0.0110565	12.7778
	P04626	HER2	0.247328	-0.0163939	32.5556
	P09769	Fgr	0.40659	-0.0305226	9.88889
	P00533	EGFR	0.284371	-0.0532774	48.3333
	P16234	PDGFR[alpha]	0.108324	-0.0620771	5.88889
	P43403	ZAP70	0.573216	-0.07153	66.2222
	P30530	Axl	0.484656	-0.0725557	67.2222
	Q13308	CCK4/PTK7	0.251243	-0.0888434	4.75
	P10721	Kit	0.20204	-0.0954245	15.2222
	P35968	KDR	0.750714	-0.10719	19.8889
	P21860	HER3	0.621907	-0.108391	48.7778
	Q13882	Brk	1.24838	-0.12048	67.7778
	Q12866	Mer	0.86214	-0.124013	52.1111
	P07949	Ret	0.0861861	-0.128864	19
	P11362	FGFR1	1.07308	-0.132235	19.1111
	P00519	Abl	1.07622	-0.136882	50.1111
	P42679	CTK	0.882066	-0.145477	32.1111
	P52333	JAK3	0.090551	-0.150442	4.55556
	P21709	EphA1	0.254769	-0.151024	4.6
	Q9UM73	ALK	0.711518	-0.172649	49.2222
	P43405	Syk	1.71345	-0.179837	80.4444
	P42684	Arg	1.21655	-0.182528	50.6667
	Q16620	TRKB	1.24419	-0.190861	25.2222
	P07333	FmS/CSFR	0.578396	-0.212776	9
	P06239	Lck	1.76792	-0.227326	30.1111
	P06213	InSR	1.42606	-0.240685	26.4444
	P12931	Src	2.34795	-0.258212	43.5556
	H0Y8A4	RYK	0.802444	-0.259817	7.11111
	Q16288	TRKC	1.46183	-0.267354	23
	P08069	IGF1R	1.41197	-0.310599	18.3333
	P51451	BLK	1.31187	-0.320295	22.2222
	P29317	EphA2	0.813157	-0.321767	6.66667
	P07947	Yes	2.82045	-0.331	24.8889
	P29597	Tyk2	0.74773	-0.331278	3
	P06241	Fyn	1.37725	-0.333694	15.3333
	P07948	Lyn	1.79285	-0.362054	21.7778
	Q14289	FAK2	3.36452	-0.398265	37.7778
	P04629	TRKA	2.42666	-0.499237	16.6667
	P29376	LTK	2.77885	-0.520138	17.8889
	P29320	EphA3	1.94986	-0.580609	6
	P08631	HCK	3.66555	-0.625785	26.5556
	P14616	IRR	2.68194	-1.14263	5.8
