# Supplementary material for: Suppression of tumor-associated neutrophils by lorlatinib attenuates pancreatic cancer growth and improves treatment with immune checkpoint blockade
Source: Nat Commun. 2021 Jun 7;12:3414. doi: 10.1038/s41467-021-23731-7 (PMC8184753; doi:10.1038/s41467-021-23731-7)
Supplement: Supplementary file 4 — Supplementary Data 2 [file 41467_2021_23731_MOESM4_ESM.xlsx]

## Sheet: Sheet1
	Peptides used for analysis of mouse neutrophil kinase activity (KPC-CM/DMEM)
	ID	UniprotAccession	Sequence	unpaired norm DMSO TCM vs DMEM::ptt_logp	unpaired norm DMSO TCM vs DMEM::ptt_delta
	ACHD_383_395	Q07001	YISKAEEYFLLKS	0.435651	-0.0331521
	AKT1_309_321_C310S	P31749	FSGTPEYLAPEVL	0.152713	-0.0420364
	AKT1_320_332	P31749	VLEDNDYGRAVDW	0.202225	0.0374122
	ANXA1_14_26	P04083	IENEEQEYVQTVK	1.00093	0.125737
	ANXA2_17_29	P07355	HSTPPSAYGSVKA	0.398386	0.0828527
	ARAF_297_307	P10398	RDSGYYWEVPP	0.00458706	0.00170692
	ART_004_EAIYAAPFAKKKXC	NA	EAIYAAPFAKKK	1.17175	-0.180451
	B3AT_39_51	P02730	TEATATDYHTTSH	0.00634348	0.00129461
	BTLA_252_262	Q7Z6A9	KPGIVYASLNH	1.29632	-0.160786
	C1R_199_211	P00736	TEASGYISSLEYP	0.139278	-0.0255896
	CALM_93_105	P0DP23	FDKDGNGYISAAE	0.0753676	0.0102935
	CALM_95_107	P0DP23	KDGNGYISAAELR	1.09493	-0.117722
	CBL_693_705	P22681	EGEEDTEYMTPSS	0.508401	0.117743
	CD28_185_197	†P10747	RLLHSDYMNMTPR	0.557667	0.058949
	CD28_203_215	†P10747	RKHYQPYAPPRDF	0.434427	0.0611698
	CD3E_182_194	P07766	PVPNPDYEPIRKG	0.373475	0.0885255
	CD3E_193_205	P07766	KGQRDLYSGLNQR	0.418701	-0.101161
	CD3Z_105_117	P20963	NPQEGLYNELQKD	0.139182	0.0208724
	CD3Z_116_128	P20963	KDKMAEAYSEIGM	1.04527	0.0727876
	CD3Z_117_129	P20963	DKMAEAYSEIGMK	0.399119	0.051459
	CD3Z_135_147	P20963	KGHDGLYQGLSTA	0.325881	0.0535418
	CD3Z_146_158	P20963	STATKDTYDALHM	0.182705	0.0397646
	CD3Z_147_159	P20963	TATKDTYDALHMQ	0.353589	-0.060482
	CD3Z_77_89	P20963	LGRREEYDVLDKR	0.245954	-0.0412712
	CD79A_181_193	P11912	EYEDENLYEGLNL	0.169872	-0.0480471
	CDK1_9_21	P06493	KIGEGTYGVVYKG	0.876754	-0.0480887
	CDK2_8_20	P24941	EKIGEGTYGVVYK	0.124546	0.0290689
	CDK4_11_23	P11802	EIGVGAYGTVYKA	0.022148	0.00274197
	CRK_214_226	P46108	GPPEPGPYAQPSV	0.105641	-0.0141548
	CTNB1_79_91	P35222	VADIDGQYAMTRA	0.323826	-0.0376503
	DCX_67_79	O43602	GIVYAVSSDRFRS	0.382531	-0.0688359
	DYR1A_212_224	Q13627	KHDTEMKYYIVHL	0.232984	0.0437338
	DYR1A_312_324	Q13627	CQLGQRIYQYIQS	0.229212	-0.0565888
	EFS_246_258	O43281	GGTDEGIYDVPLL	0.119929	0.0242847
	EGFR_1062_1074	P00533	EDSFLQRYSSDPT	0.223314	-0.0415119
	EGFR_1103_1115	P00533	GSVQNPVYHNQPL	0.806859	-0.150286
	EGFR_1118_1130	P00533	APSRDPHYQDPHS	0.300643	-0.063114
	EGFR_1165_1177	P00533	ISLDNPDYQQDFF	0.71947	0.105354
	EGFR_1190_1202	P00533	STAENAEYLRVAP	0.110072	-0.0132907
	EGFR_862_874	P00533	LGAEEKEYHAEGG	0.11575	0.0174325
	EGFR_908_920	P00533	MTFGSKPYDGIPA	0.163389	-0.0450056
	ENOG_37_49	P09104	SGASTGIYEALEL	0.720536	0.153909
	EPHA1_774_786	P21709	LDDFDGTYETQGG	2.02593	0.213778
	EPHA2_765_777	P29317	EDDPEATYTTSGG	2.67452	0.173621
	EPHA4_589_601	P54764	LNQGVRTYVDPFT	0.195725	-0.0400887
	EPHA7_607_619	Q15375	TYIDPETYEDPNR	0.185082	-0.0384084
	EPHB1_771_783	P54762	DDTSDPTYTSSLG	0.0762924	0.019755
	EPHB1_921_933	P54762	SAIKMVQYRDSFL	1.07084	-0.166011
	EPHB4_583_595	P54760	IGHGTKVYIDPFT	1.46959	-0.0731958
	EPOR_361_373	P19235	SEHAQDTYLVLDK	0.691887	-0.0869999
	EPOR_419_431	P19235	ASAASFEYTILDP	0.181057	0.0265393
	ERBB2_1241_1253	P04626	PTAENPEYLGLDV	0.649745	0.11474
	ERBB2_870_882	P04626	LDIDETEYHADGG	0.466131	0.0982404
	ERBB3_1283_1295	†P21860	PASEQGYEEMRAF	0.0976556	0.0152615
	ERBB4_1181_1193	Q15303	QALDNPEYHNASN	0.14763	0.020884
	ERBB4_1277_1289	Q15303	IVAENPEYLSEFS	0.912944	0.125047
	FABPH_13_25	P05413	DSKNFDDYMKSLG	0.392036	-0.0606922
	FAK1_569_581	Q05397	RYMEDSTYYKASK	0.66608	0.0832013
	FAK2_572_584	Q14289	RYIEDEDYYKASV	1.17089	0.0681486
	FER_707_719	P16591	RQEDGGVYSSSGL	0.10739	-0.0178782
	FES_706_718	P07332	REEADGVYAASGG	0.212781	0.0255346
	FGFR1_761_773	P11362	TSNQEYLDLSMPL	0.315501	0.0387206
	FGFR2_762_774	P21802	TLTTNEEYLDLSQ	0.491096	0.0557563
	FGFR3_641_653	P22607	DVHNLDYYKKTTN	1.02277	-0.100662
	FGFR3_753_765	P22607	TVTSTDEYLDLSA	0.655198	0.0783639
	FRK_380_392	P42685	KVDNEDIYESRHE	0.173438	-0.043588
	FYN_525_537	P06241	TATEPQYQPGENL	0.213818	0.0353057
	GAB2_638_648	Q9UQC2	DEKVDYVQVDK	0.0670027	0.011971
	GSK3B_210_222_C218S	P49841†	GEPNVSYISSRYY	0.247563	-0.0371793
	HAVR2_257_267	Q8TDQ0	GIRSEENIYTI	1.5258	-0.13749
	INSR_1348_1360	P06213	SLGFKRSYEEHIP	0.290505	-0.0670096
	INSR_992_1004	P06213	YASSNPEYLSASD	0.464128	-0.0439763
	IRS1_890_902	P35568	PKSPGEYVNIEFG	0.108288	0.0269326
	IRS2_626_638	Q9Y4H2†	HPYPEDYGDIEIG	0.546454	0.0525085
	JAK1_1027_1039	P23458	AIETDKEYYTVKD	0.530292	-0.0729183
	JAK2_1001_1013	O60674	LPQDKEYYKVKEP	1.38696	0.0812484
	JAK2_563_577	O60674	VRREVGDYGQLHETE	1.45853	-0.128415
	JAK3_974_986	P52333††	LPLDKDYYVVREP	1.08158	0.120895
	K2C6B_53_65	P04259	GAGFGSRSLYGLG	0.750938	-0.153435
	K2C8_425_437	P05787	SAYGGLTSPGLSY	0.135848	-0.0134009
	KIT_930_942_C942S	†P10721†	ESTNHIYSNLANS	0.277714	-0.0818939
	KSYK_518_530	P43405	ALRADENYYKAQT	0.171382	0.0345863
	LAT_194_206	O43561	MESIDDYVNVPES	1.131	0.206514
	LAT_249_261	O43561	EEGAPDYENLQEL	1.05871	0.195444
	LCK_387_399	P06239	RLIEDNEYTAREG	1.04323	0.124996
	LYN_391_403	P07948†	VIEDNEYTAREGA	1.94731	0.14225
	LYN_501_512	P07948†	YTATEGQYQQQP	0.419391	0.0742319
	MAPK3_198_210_C203S	Q16644	ALQTPSYTPYYVA	0.0229767	0.00466458
	MBP_198_210	P02686	ARTAHYGSLPQKS	0.0778803	-0.010932
	MBP_259_271	P02686	FGYGGRASDYKSA	0.0202092	0.00548617
	MET_1227_1239	P08581	RDMYDKEYYSVHN	0.540466	-0.0308196
	MET_1228_1240	P08581	DMYDKEYYSVHNK	0.0463466	0.00560188
	MK01_180_192	P28482	HTGFLTEYVATRW	0.713066	0.0402921
	MK03_199_208	P27361	GFLTEYVATR	0.453611	-0.0351648
	MK07_212_224	Q13164	AEHQYFMTEYVAT	0.261106	-0.0531171
	MK08_181_191	P45983	MMTPYVVTRYY	0.537995	0.0351208
	MK10_216_228	P53779	TSFMMTPYVVTRY	0.438269	-0.0995146
	MK12_178_190	P53778	ADSEMTGYVVTRW	0.54967	-0.0879035
	MK12_180_189_M182B	P53778	SEBTGYVVTR	0.231739	-0.0261151
	MK14_173_185	Q16539	RHTDDEMTGYVAT	0.0133708	0.00212828
	MK14_177_187	Q16539	DEMTGYVATRW	1.35519	0.078321
	MPZL1_236_246	O95297	QGPVIYAQLDH	1.25549	-0.0894354
	MUSK_548_560	O15146	LHPNPMYQRMPLL	0.00448436	-0.00131226
	NTRK1_489_501	P04629	HIIENPQYFSDAC	0.246466	0.0494275
	NTRK2_696_708	Q16620	GMSRDVYSTDYYR	0.34972	0.0433426
	ODBA_340_352_D340K	P12694	KDSSAYRSVDEVN	0.123105	0.00955327
	ODPAT_291_303	P29803	SMSDPGVSYRTRE	0.0336567	0.00522423
	P85A_600_612	P27986	NENTEDQYSLVED	0.935076	0.0927957
	PAXI_111_123	P49023	VGEEEHVYSFPNK	0.336224	0.0518945
	PAXI_24_36	P49023	FLSEETPYSYPTG	0.947796	0.109845
	PDCD1_221_229_FS219_220KK	Q15116	KKVDYGELDFQ	1.01422	0.119489
	PDPK1_2_14	O15530	ARTTSQLYDAVPI	0.35578	-0.0562941
	PDPK1_369_381	O15530	DEDCYGNYDNLLS	0.321201	-0.0939301
	PECA1_706_718	P16284	KKDTETVYSEVRK	0.329969	-0.0912873
	PECA1_708_718	P16284	DTETVYSEVRK	0.989758	0.0694259
	PGFRB_1002_1014	P09619	LDTSSVLYTAVQP	0.643092	-0.0880753
	PGFRB_1014_1028	P09619	PNEGDNDYIIPLPDP	2.51726	0.290389
	PGFRB_572_584	P09619	VSSDGHEYIYVDP	0.0831323	0.0221338
	PGFRB_709_721	P09619	RPPSAELYSNALP	1.31505	-0.201445
	PGFRB_768_780	P09619	SSNYMAPYDNYVP	0.942371	-0.0835752
	PGFRB_771_783	P09619	YMAPYDNYVPSAP	0.319582	-0.0542674
	PLCG1_1246_1258	P19174	EGSFESRYQQPFE	0.484246	-0.0626936
	PLCG1_764_776	P19174	IGTAEPDYGALYE	0.505928	0.0696589
	PLCG1_777_789	P19174	GRNPGFYVEANPM	0.431006	0.0470219
	PLCG2_1191_1203_C1200S	P16885	ESEEELYSSSRQL	0.505887	0.0635258
	PP2AB_297_309	P62714	EPHVTRRTPDYFL	0.103677	0.0185005
	PRGR_545_557	P06401	LRPDSEASQSPQY	0.147085	0.0222998
	PRGR_786_798	P06401	EQRMKESSFYSLC	0.122005	0.0139038
	PRRX2_202_214	Q99811	WTASSPYSTVPPY	0.0120547	-0.00247208
	PTN11_541_551	Q06124	RKGHEYTNIKY	0.241966	-0.0167384
	PTN11_57_67	Q06124	QNTGDYYDLYG	0.5342	0.0716483
	PTN11_580_590	Q06124	SARVYENVGLM	0.147258	0.0268884
	PTN6_531_541	P29350	GQESEYGNITY	0.0767391	-0.0154575
	PTN6_558_570	P29350	KHKEDVYENLHTK	0.300224	-0.0315638
	RAF1_332_344	P04049	PRGQRDSSYYWEI	0.127537	0.0143874
	RASA1_453_465	P20936	TVDGKEIYNTIRR	0.246179	-0.0721347
	RB_804_816	P06400	IYISPLKSPYKIS	0.0114057	-0.00248019
	RBL2_99_111	Q08999	VPTVSKGTVEGNY	0.398933	-0.0620402
	RET_1022_1034	P07949	TPSDSLIYDDGLS	0.182116	0.0244134
	RET_680_692	P07949	AQAFPVSYSSSGA	0.0578788	0.0130118
	RON_1346_1358	Q04912	SALLGDHYVQLPA	0.554899	-0.0772223
	SRC_524_536	P12931	TSTEPQYQPGENL	0.0483951	0.00910648
	STA5A_687_699	P42229	LAKAVDGYVKPQI	0.201634	0.0670354
	STAT4_686_698	Q14765	TERGDKGYVPSVF	0.109153	-0.0119692
	STAT4_714_726	Q14765	PSDLLPMSPSVYA	0.0924261	-0.0150199
	TEC_512_524	P42680	RYFLDDQYTSSSG	0.0424481	0.00672944
	TIE2_986_998	†Q02763	SRGQEVYVKKTMG	1.4343	-0.093562
	TNNT1_2_14	P13805	SDTEEQEYEEEQP	0.410337	0.113029
	TYK2_1048_1060	†P29597	VPEGHEYYRVRED	0.215398	0.0267361
	TYRO3_679_691	Q06418	KIYSGDYYRQGCA	0.0548661	-0.007236
	VGFR1_1040_1052	P17948	DFGLARDIYKNPD	0.376794	0.0331661
	VGFR1_1046_1058_Y1048F	P17948	DIFKNPDYVRKGD	0.125361	0.0356407
	VGFR1_1162_1174	P17948	VQQDGKDYIPINA	0.720026	-0.102434
	VGFR1_1206_1218	P17948	GSSDDVRYVNAFK	0.849037	-0.0881133
	VGFR1_1235_1247	P17948	ATSMFDDYQGDSS	0.606067	0.115885
	VGFR1_1320_1332_C1320K/C1321K	P17948	KKSPPPDYNSVVL	0.161347	-0.0359799
	VGFR2_1046_1058	P35968	DFGLARDIYKDPD	0.217702	-0.0312506
	VGFR2_1168_1180	P35968	AQQDGKDYIVLPI	0.0565286	-0.00991646
	VGFR2_1207_1219_C1208S	P35968	VSDPKFHYDNTAG	0.28218	-0.0422943
	VGFR2_944_956	P35968	RFRQGKDYVGAIP	0.10914	0.0216208
	VGFR2_989_1001	P35968	EEAPEDLYKDFLT	0.475026	0.120686
	VGFR3_1061_1073	P35916	DIYKDPDYVRKGS	0.486834	0.0465339
	VINC_815_827	P18206	KSFLDSGYRILGA	0.0484694	0.0125505
	YES_420_432	P07947	LIEDNEYTARQGA	1.27734	0.253745
	ZAP70_313_325	P43403	SVYESPYSDPEEL	0.050705	0.0164131
	ZAP70_485_497	P43403	ALGADDSYYTARS	0.135671	0.0431547
	ZBT16_621_633	Q05516	LRTHNGASPYQCT	0.0781424	0.0125066
