# Supplementary material for: Suppression of tumor-associated neutrophils by lorlatinib attenuates pancreatic cancer growth and improves treatment with immune checkpoint blockade
Source: Nat Commun. 2021 Jun 7;12:3414. doi: 10.1038/s41467-021-23731-7 (PMC8184753; doi:10.1038/s41467-021-23731-7)
Supplement: Supplementary file 5 — Supplementary Data 3 [file 41467_2021_23731_MOESM5_ESM.xlsx]

## Sheet: Sheet1
	Mouse neutrophil kinase activity (KPC-CM; DMSO/Lorlatinib)
	Kinase Uniprot ID	Kinase Name	Median Final score	Mean Kinase Statistic	Mean peptide set size
	Q01973	ROR1	2.32357	-1.45311	3
	Q08345	DDR1	1.93873	-0.892995	3.75
	P21709	EphA1	1.50585	-0.765449	4.6
	P09619	PDGFR[beta]	2.26761	-0.65593	12.7778
	P07332	Fes	2.66555	-0.638035	14.3333
	Q6ZMQ8	Lmr1	1.39603	-0.556494	3
	P54764	EphA4	1.18778	-0.494052	4.44444
	P07949	Ret	2.03208	-0.446806	19
	P23458	JAK1~b	1.24131	-0.421971	4.5
	P17948	FLT1	1.82045	-0.418979	20.2222
	P35916	FLT4	1.60276	-0.412813	13.4444
	Q06187	BTK	1.7065	-0.326922	25.6667
	P29317	EphA2	0.927691	-0.197143	6.66667
	P08581	Met	1.26243	-0.15605	33.5556
	P06213	InSR	0.54132	-0.153286	26.4444
	P42681	TXK	0.463467	-0.146001	33.8889
	Q06418	Tyro3/Sky	0.46935	-0.10262	46.3333
	P51451	BLK	0.343541	-0.0979575	22.2222
	P41240	CSK	0.460447	-0.0911534	42.4444
	P16591	Fer	0.593514	-0.0886942	12.3333
	P12931	Src	0.680969	-0.0811798	43.5556
	Q9H3Y6	Srm	0.997091	-0.074624	46.4444
	P10721	Kit	0.30654	-0.0709446	15.2222
	P35968	KDR	0.836839	-0.069802	19.8889
	P04629	TRKA	0.295208	-0.065498	16.6667
	P08069	IGF1R	0.562389	-0.0472777	18.3333
	P30530	Axl	0.276282	-0.0375364	67.2222
	Q04912	Ron	0.51889	-0.0178957	7.22222
	P29322	EphA8	0.210565	-0.0140875	4.125
	Q08881	ITK	0.780667	-0.0111742	37.4444
	P16234	PDGFR[alpha]	0.063615	-0.000993228	5.88889
	P42684	Arg	0.755574	0.00241589	50.6667
	P29376	LTK	0.0698215	0.0177298	17.8889
	P42685	FRK	0.30028	0.0183722	55.4444
	P22455	FGFR4	0.253291	0.0275327	20.3333
	Q9UM73	ALK	0.601171	0.0364278	49.2222
	H0Y8A4	RYK	0.216382	0.0385138	7.11111
	P42680	TEC	0.212676	0.0505242	39
	P00519	Abl	0.768938	0.0531562	50.1111
	P00533	EGFR	0.593514	0.0532412	48.3333
	Q12866	Mer	0.433633	0.0543507	52.1111
	P54753	EphB3	0.192717	0.0597062	3
	P07947	Yes	1.05049	0.0671307	24.8889
	Q15375	EphA7	0.362678	0.0674323	3.66667
	P21802	FGFR2	0.394316	0.0894152	11.8889
	P51813	Etk/BMX	0.982967	0.0974406	33
	P08631	HCK	0.271922	0.120534	26.5556
	Q16620	TRKB	0.895185	0.137989	25.2222
	P22607	FGFR3	0.433058	0.141964	10.7778
	P07333	FmS/CSFR	0.540173	0.144056	9
	P43403	ZAP70	1.64024	0.147551	66.2222
	Q15303	HER4	0.219954	0.151056	28.8889
	P36888	FLT3	0.395296	0.158267	12.5
	P43405	Syk	1.94954	0.165147	80.4444
	Q13308	CCK4/PTK7	0.448203	0.175327	4.75
	Q05397	FAK1	1.2771	0.188955	51
	Q16288	TRKC	0.642431	0.191786	23
	P06239	Lck	1.19339	0.204157	30.1111
	P11362	FGFR1	1.05049	0.206125	19.1111
	Q13882	Brk	2.30382	0.219105	67.7778
	O60674	JAK2	0.739833	0.220827	21.5556
	P04626	HER2	1.77906	0.235123	32.5556
	P29320	EphA3	0.509978	0.24004	6
	P54756	EphA5	0.0070049	0.25654	5.6
	P42679	CTK	2.15046	0.297353	32.1111
	P21860	HER3	2.4351	0.324598	48.7778
	P07948	Lyn	1.57919	0.344904	21.7778
	P54762	EphB1	0.513757	0.360872	4.25
	Q14289	FAK2	2.10215	0.37047	37.7778
	P09769	Fgr	1.1556	0.372454	9.88889
	P14616	IRR	1.02297	0.443958	5.8
	P06241	Fyn	1.65663	0.509746	15.3333
	P29323	EphB2	1.51062	0.667509	3
	P29597	Tyk2	1.23478	0.671748	3
	P52333	JAK3	2.82045	1.44706	4.55556
