# Supplementary material for: Suppression of tumor-associated neutrophils by lorlatinib attenuates pancreatic cancer growth and improves treatment with immune checkpoint blockade
Source: Nat Commun. 2021 Jun 7;12:3414. doi: 10.1038/s41467-021-23731-7 (PMC8184753; doi:10.1038/s41467-021-23731-7)
Supplement: Supplementary file 6 — Supplementary Data 4 [file 41467_2021_23731_MOESM6_ESM.xlsx]

## Sheet: Sheet1
	Peptides used for analysis of neutrophil kinase activity (KPC-CM; DMSO/Lorlatinib)
	ID	UniprotAccession	Sequence	unpaired norm TCM DMSO vs Lor::ptt_logp	unpaired norm TCM DMSO vs Lor::ptt_delta
	CD3E_182_194	P07766	PVPNPDYEPIRKG	1.05206	-0.273253
	RASA1_453_465	P20936	TVDGKEIYNTIRR	1.02756	-0.243215
	MK01_180_192	P28482	HTGFLTEYVATRW	1.73801	-0.240304
	DYR1A_212_224	Q13627	KHDTEMKYYIVHL	1.85471	-0.235099
	CD79A_181_193	P11912	EYEDENLYEGLNL	1.16437	-0.227673
	CD3Z_135_147	P20963	KGHDGLYQGLSTA	1.17735	-0.203915
	CALM_95_107	P0DP23	KDGNGYISAAELR	1.79645	-0.19992
	PTN6_531_541	P29350	GQESEYGNITY	0.990982	-0.191078
	STA5A_687_699	P42229	LAKAVDGYVKPQI	0.654645	-0.188148
	EGFR_1103_1115	P00533	GSVQNPVYHNQPL	2.48163	-0.155353
	PLCG2_1191_1203_C1200S	P16885	ESEEELYSSSRQL	1.28118	-0.154533
	JAK2_1001_1013	O60674	LPQDKEYYKVKEP	2.97927	-0.15082
	CALM_93_105	P0DP23	FDKDGNGYISAAE	1.47736	-0.140792
	EGFR_1190_1202	P00533	STAENAEYLRVAP	1.51956	-0.133518
	LCK_387_399	P06239	RLIEDNEYTAREG	0.843562	-0.131321
	CD3E_193_205	P07766	KGQRDLYSGLNQR	0.659881	-0.125573
	ANXA2_17_29	P07355	HSTPPSAYGSVKA	0.588795	-0.124536
	AKT1_320_332	P31749	VLEDNDYGRAVDW	0.886776	-0.124353
	ZAP70_485_497	P43403	ALGADDSYYTARS	0.583998	-0.117635
	VINC_815_827	P18206	KSFLDSGYRILGA	1.0552	-0.111274
	ENOG_37_49	P09104	SGASTGIYEALEL	0.810918	-0.107731
	B3AT_39_51	P02730	TEATATDYHTTSH	0.888516	-0.106336
	CTNB1_79_91	P35222	VADIDGQYAMTRA	0.881953	-0.103549
	EPHB1_771_783	P54762	DDTSDPTYTSSLG	0.629716	-0.103472
	CDK2_8_20	P24941	EKIGEGTYGVVYK	0.416341	-0.0988035
	EPOR_361_373	P19235	SEHAQDTYLVLDK	2.02455	-0.0948601
	MK14_177_187	Q16539	DEMTGYVATRW	0.860438	-0.0863058
	KIT_930_942_C942S	†P10721†	ESTNHIYSNLANS	0.376753	-0.0854216
	CD3Z_105_117	P20963	NPQEGLYNELQKD	0.946819	-0.0833966
	MBP_259_271	P02686	FGYGGRASDYKSA	0.838643	-0.0771
	VGFR2_944_956	P35968	RFRQGKDYVGAIP	0.471863	-0.0769019
	CDK4_11_23	P11802	EIGVGAYGTVYKA	0.719462	-0.0755973
	NTRK1_489_501	P04629	HIIENPQYFSDAC	0.596848	-0.0753514
	ARAF_297_307	P10398	RDSGYYWEVPP	0.354468	-0.0738653
	EGFR_1165_1177	P00533	ISLDNPDYQQDFF	0.951247	-0.0736043
	VGFR2_1168_1180	P35968	AQQDGKDYIVLPI	0.3136	-0.070948
	EPOR_419_431	P19235	ASAASFEYTILDP	0.446695	-0.0707297
	MK12_180_189_M182B	P53778	SEBTGYVVTR	0.774626	-0.070532
	FES_706_718	P07332	REEADGVYAASGG	0.666363	-0.0687269
	PECA1_708_718	P16284	DTETVYSEVRK	0.563229	-0.0665897
	RET_680_692	P07949	AQAFPVSYSSSGA	0.757823	-0.0655036
	PGFRB_1014_1028	P09619	PNEGDNDYIIPLPDP	0.682064	-0.0654599
	FAK2_572_584	Q14289	RYIEDEDYYKASV	0.483236	-0.0645685
	VGFR1_1046_1058_Y1048F	P17948	DIFKNPDYVRKGD	0.262102	-0.0637228
	JAK3_974_986	P52333††	LPLDKDYYVVREP	0.405228	-0.0631235
	MK03_199_208	P27361	GFLTEYVATR	0.764126	-0.0584474
	VGFR1_1235_1247	P17948	ATSMFDDYQGDSS	0.29566	-0.057446
	LAT_249_261	O43561	EEGAPDYENLQEL	0.264709	-0.0572619
	VGFR1_1320_1332_C1320K/C1321K	P17948	KKSPPPDYNSVVL	0.823496	-0.0555255
	FAK1_569_581	Q05397	RYMEDSTYYKASK	0.270882	-0.0553727
	PTN11_57_67	Q06124	QNTGDYYDLYG	0.240566	-0.0550299
	TYK2_1048_1060	†P29597	VPEGHEYYRVRED	1.12625	-0.0537763
	ERBB4_1181_1193	Q15303	QALDNPEYHNASN	1.13394	-0.0531492
	FER_707_719	P16591	RQEDGGVYSSSGL	0.380487	-0.053024
	ANXA1_14_26	P04083	IENEEQEYVQTVK	0.260448	-0.0518851
	DCX_67_79	O43602	GIVYAVSSDRFRS	0.250007	-0.0490165
	FGFR3_641_653	P22607	DVHNLDYYKKTTN	0.395442	-0.0479671
	ERBB2_1241_1253	P04626	PTAENPEYLGLDV	0.258441	-0.0465821
	MK08_181_191	P45983	MMTPYVVTRYY	0.275799	-0.0452255
	RB_804_816	P06400	IYISPLKSPYKIS	0.394839	-0.0436115
	VGFR2_989_1001	P35968	EEAPEDLYKDFLT	0.17954	-0.0422635
	PAXI_24_36	P49023	FLSEETPYSYPTG	0.201892	-0.0366863
	PDPK1_369_381	O15530	DEDCYGNYDNLLS	0.103788	-0.0366481
	JAK1_1027_1039	P23458	AIETDKEYYTVKD	0.478394	-0.0359367
	PRGR_545_557	P06401	LRPDSEASQSPQY	0.245151	-0.0350326
	HAVR2_257_267	Q8TDQ0	GIRSEENIYTI	0.240233	-0.0296599
	C1R_199_211	P00736	TEASGYISSLEYP	0.189927	-0.0286258
	GAB2_638_648	Q9UQC2	DEKVDYVQVDK	0.191793	-0.0283221
	FGFR1_761_773	P11362	TSNQEYLDLSMPL	0.348955	-0.0278249
	STAT4_686_698	Q14765	TERGDKGYVPSVF	0.157084	-0.0256233
	STAT4_714_726	Q14765	PSDLLPMSPSVYA	0.131598	-0.0249796
	MUSK_548_560	O15146	LHPNPMYQRMPLL	0.129316	-0.0230044
	RAF1_332_344	P04049	PRGQRDSSYYWEI	0.143148	-0.0207507
	MK07_212_224	Q13164	AEHQYFMTEYVAT	0.271607	-0.0198978
	ODBA_340_352_D340K	P12694	KDSSAYRSVDEVN	0.134919	-0.0195061
	EPHA2_765_777	P29317	EDDPEATYTTSGG	0.292052	-0.0178677
	CD28_185_197	†P10747	RLLHSDYMNMTPR	0.16723	-0.0169657
	CRK_214_226	P46108	GPPEPGPYAQPSV	0.0928501	-0.0165442
	SRC_524_536	P12931	TSTEPQYQPGENL	0.049511	-0.0150668
	CDK1_9_21	P06493	KIGEGTYGVVYKG	0.129147	-0.0137761
	K2C8_425_437	P05787	SAYGGLTSPGLSY	0.156074	-0.0128255
	TEC_512_524	P42680	RYFLDDQYTSSSG	0.0522238	-0.0114891
	CBL_693_705	P22681	EGEEDTEYMTPSS	0.0381965	-0.0103564
	LAT_194_206	O43561	MESIDDYVNVPES	0.0346365	-0.00914907
	GSK3B_210_222_C218S	P49841†	GEPNVSYISSRYY	0.0341221	-0.00872103
	PRGR_786_798	P06401	EQRMKESSFYSLC	0.06824	-0.00671275
	MET_1228_1240	P08581	DMYDKEYYSVHNK	0.0379246	-0.00628821
	FYN_525_537	P06241	TATEPQYQPGENL	0.0229254	-0.00477393
	FABPH_13_25	P05413	DSKNFDDYMKSLG	0.0113703	-0.00172456
	ODPAT_291_303	P29803	SMSDPGVSYRTRE	0.00486236	0.00079457
	ACHD_383_395	Q07001	YISKAEEYFLLKS	0.0098205	0.0015653
	LYN_501_512	P07948†	YTATEGQYQQQP	0.010862	0.00277583
	EPHA1_774_786	P21709	LDDFDGTYETQGG	0.0180028	0.00320244
	MK10_216_228	P53779	TSFMMTPYVVTRY	0.0127253	0.00333246
	MK14_173_185	Q16539	RHTDDEMTGYVAT	0.0377276	0.00438706
	ERBB4_1277_1289	Q15303	IVAENPEYLSEFS	0.0377157	0.00486215
	PLCG1_764_776	P19174	IGTAEPDYGALYE	0.0405956	0.00589879
	LYN_391_403	P07948†	VIEDNEYTAREGA	0.0536796	0.0072244
	MET_1227_1239	P08581	RDMYDKEYYSVHN	0.0865509	0.00749365
	ERBB3_1283_1295	†P21860	PASEQGYEEMRAF	0.0946379	0.0168978
	TNNT1_2_14	P13805	SDTEEQEYEEEQP	0.0519945	0.0177914
	CD3Z_116_128	P20963	KDKMAEAYSEIGM	0.12073	0.0179992
	PAXI_111_123	P49023	VGEEEHVYSFPNK	0.0775543	0.0188001
	EFS_246_258	O43281	GGTDEGIYDVPLL	0.0845918	0.0234464
	FRK_380_392	P42685	KVDNEDIYESRHE	0.191648	0.0252473
	AKT1_309_321_C310S	P31749	FSGTPEYLAPEVL	0.108769	0.0259018
	K2C6B_53_65	P04259	GAGFGSRSLYGLG	0.143123	0.0271225
	EPHB4_583_595	P54760	IGHGTKVYIDPFT	0.459721	0.0277046
	JAK2_563_577	O60674	VRREVGDYGQLHETE	0.317607	0.0287237
	ART_004_EAIYAAPFAKKKXC	NA	EAIYAAPFAKKK	0.126844	0.0288321
	CD3Z_146_158	P20963	STATKDTYDALHM	0.123108	0.033119
	IRS1_890_902	P35568	PKSPGEYVNIEFG	0.23036	0.0341021
	MAPK3_198_210_C203S	Q16644	ALQTPSYTPYYVA	0.236083	0.0347956
	CD3Z_117_129	P20963	DKMAEAYSEIGMK	0.164428	0.0369794
	PGFRB_768_780	P09619	SSNYMAPYDNYVP	0.499897	0.0384366
	TYRO3_679_691	Q06418	KIYSGDYYRQGCA	0.314433	0.0384576
	PTN11_541_551	Q06124	RKGHEYTNIKY	0.237195	0.0414799
	INSR_992_1004	P06213	YASSNPEYLSASD	0.58895	0.0462592
	P85A_600_612	P27986	NENTEDQYSLVED	0.263012	0.050382
	PGFRB_771_783	P09619	YMAPYDNYVPSAP	0.41979	0.0508073
	VGFR1_1040_1052	P17948	DFGLARDIYKNPD	0.449711	0.0521615
	VGFR2_1207_1219_C1208S	P35968	VSDPKFHYDNTAG	0.214692	0.0527242
	EPHB1_921_933	P54762	SAIKMVQYRDSFL	0.335525	0.0553374
	ZBT16_621_633	Q05516	LRTHNGASPYQCT	0.435015	0.0557008
	INSR_1348_1360	P06213	SLGFKRSYEEHIP	0.225666	0.0558289
	ERBB2_870_882	P04626	LDIDETEYHADGG	0.307491	0.0568078
	RBL2_99_111	Q08999	VPTVSKGTVEGNY	0.359381	0.056959
	PRRX2_202_214	Q99811	WTASSPYSTVPPY	0.502271	0.0595829
	PDCD1_221_229_FS219_220KK	Q15116	KKVDYGELDFQ	0.587377	0.061643
	CD28_203_215	†P10747	RKHYQPYAPPRDF	0.826167	0.0623512
	PLCG1_1246_1258	P19174	EGSFESRYQQPFE	1.0217	0.0647772
	VGFR3_1061_1073	P35916	DIYKDPDYVRKGS	0.573668	0.0677492
	PGFRB_1002_1014	P09619	LDTSSVLYTAVQP	0.789431	0.0717955
	EPHA4_589_601	P54764	LNQGVRTYVDPFT	0.808776	0.0728974
	VGFR1_1206_1218	P17948	GSSDDVRYVNAFK	0.589243	0.0747056
	VGFR1_1162_1174	P17948	VQQDGKDYIPINA	0.670669	0.0779697
	MBP_198_210	P02686	ARTAHYGSLPQKS	0.558635	0.0803954
	PECA1_706_718	P16284	KKDTETVYSEVRK	0.407756	0.0808643
	PLCG1_777_789	P19174	GRNPGFYVEANPM	0.702788	0.0822452
	PP2AB_297_309	P62714	EPHVTRRTPDYFL	0.482297	0.0825383
	EGFR_908_920	P00533	MTFGSKPYDGIPA	0.622966	0.0911948
	KSYK_518_530	P43405	ALRADENYYKAQT	0.54039	0.0928682
	CD3Z_147_159	P20963	TATKDTYDALHMQ	1.32262	0.093219
	PTN11_580_590	Q06124	SARVYENVGLM	1.29845	0.0937279
	TIE2_986_998	†Q02763	SRGQEVYVKKTMG	1.99855	0.0939752
	ZAP70_313_325	P43403	SVYESPYSDPEEL	0.631687	0.0951475
	NTRK2_696_708	Q16620	GMSRDVYSTDYYR	0.703979	0.0991497
	FGFR3_753_765	P22607	TVTSTDEYLDLSA	0.519057	0.0993845
	MK12_178_190	P53778	ADSEMTGYVVTRW	0.429994	0.099582
	BTLA_252_262	Q7Z6A9	KPGIVYASLNH	0.73531	0.114295
	RON_1346_1358	Q04912	SALLGDHYVQLPA	0.953864	0.117452
	EGFR_1118_1130	P00533	APSRDPHYQDPHS	0.519975	0.118034
	FGFR2_762_774	P21802	TLTTNEEYLDLSQ	0.705335	0.119171
	YES_420_432	P07947	LIEDNEYTARQGA	0.213458	0.123958
	DYR1A_312_324	Q13627	CQLGQRIYQYIQS	2.16862	0.160518
	EGFR_862_874	P00533	LGAEEKEYHAEGG	1.25497	0.16222
	EGFR_1062_1074	P00533	EDSFLQRYSSDPT	0.867177	0.166858
	IRS2_626_638	Q9Y4H2†	HPYPEDYGDIEIG	0.642161	0.169302
	EPHA7_607_619	Q15375	TYIDPETYEDPNR	1.55865	0.180149
	VGFR2_1046_1058	P35968	DFGLARDIYKDPD	1.43037	0.181526
	PTN6_558_570	P29350	KHKEDVYENLHTK	1.64776	0.185809
	PGFRB_572_584	P09619	VSSDGHEYIYVDP	1.54888	0.205556
	MPZL1_236_246	O95297	QGPVIYAQLDH	1.63342	0.228637
	PDPK1_2_14	O15530	ARTTSQLYDAVPI	2.3153	0.274959
	PGFRB_709_721	P09619	RPPSAELYSNALP	2.23187	0.275868
	CD3Z_77_89	P20963	LGRREEYDVLDKR	1.55942	0.278557
	RET_1022_1034	P07949	TPSDSLIYDDGLS	2.49657	0.313795
