# Supplementary material for: Suppression of tumor-associated neutrophils by lorlatinib attenuates pancreatic cancer growth and improves treatment with immune checkpoint blockade
Source: Nat Commun. 2021 Jun 7;12:3414. doi: 10.1038/s41467-021-23731-7 (PMC8184753; doi:10.1038/s41467-021-23731-7)
Supplement: Supplementary file 7 — Supplementary Data 5 [file 41467_2021_23731_MOESM7_ESM.xlsx]

## Sheet: Sheet1
	Mouse neutrophil kinase activity (KPC Bone Marrow Neutrohils/Pdx1-cre Bone Marrow Neutrophils)
	Kinase Uniprot ID	Kinase Name	Mean Specificity Score	Mean Significance Score	Mean Final Score	Median Final score	Mean Kinase Statistic	Median Kinase Statistic	SD Kinase Statitistic	Mean peptide set size
	Q16620	TRKB	1.39964	0.966576	2.36621	2.4351	0.563685	0.560974	0.0580816	25.7778
	P11362	FGFR1	0.999823	0.966576	1.9664	2.00279	0.561619	0.50024	0.121762	17.5556
	P29376	LTK	0.837787	0.935887	1.77367	1.77345	0.543606	0.511815	0.246912	17
	Q16288	TRKC	1.02677	0.966576	1.99334	2.0423	0.494328	0.488414	0.077807	23
	P06241	Fyn	0.766783	0.726878	1.49366	1.37659	0.468278	0.399054	0.150491	16.2222
	P42679	CTK	0.854953	0.966576	1.82153	1.5516	0.437276	0.338761	0.18701	31.2222
	P21802	FGFR2	0.501092	0.860807	1.3619	1.50418	0.428528	0.495597	0.204828	11.1111
	P30530	Axl	1.60715	0.966576	2.57373	2.5516	0.414624	0.421932	0.0517487	66.2222
	P07332	Fes	0.596262	0.738756	1.33502	1.31956	0.411043	0.417321	0.074399	14.7778
	P08581	Met	0.77991	0.966576	1.74649	1.69706	0.381332	0.388186	0.0486203	34.1111
	Q12866	Mer	0.973598	0.966576	1.94017	1.91736	0.380299	0.35612	0.0663918	52.3333
	P06239	Lck	0.705098	0.665807	1.3709	1.32975	0.374687	0.374429	0.0646262	30.1111
	P42685	FRK	0.657653	0.966576	1.62423	1.58637	0.314177	0.299315	0.0447468	55.8889
	P16591	Fer	0.389113	0.599607	0.98872	1.56174	0.306623	0.482193	0.287966	13.6667
	P41240	CSK	0.590025	0.966576	1.5566	1.59	0.305888	0.315271	0.0375664	44.7778
	P12931	Src	0.544207	0.767038	1.31124	1.52253	0.302042	0.318996	0.051076	42.6667
	P42681	TXK	0.519573	0.966576	1.48615	1.40787	0.29709	0.27763	0.0681672	33
	P09619	PDGFR[beta]	0.352768	0.713563	1.06633	1.02488	0.293214	0.287312	0.065049	13.7778
	Q06418	Tyro3/Sky	0.545604	0.935887	1.48149	1.51021	0.292354	0.301731	0.0268475	47.4444
	Q05397	FAK1	0.496804	0.903341	1.40014	1.43255	0.278203	0.270204	0.0450445	47.8889
	P07949	Ret	0.416489	0.587941	1.00443	0.863001	0.271278	0.25814	0.137053	18.6667
	Q9UM73	ALK	0.420612	0.966576	1.38719	1.37551	0.262763	0.285709	0.0834117	47.1111
	Q14289	FAK2	0.372399	0.966576	1.33898	1.31724	0.253303	0.246335	0.0292744	35.6667
	P51451	BLK	0.304195	0.444672	0.748867	0.586499	0.244004	0.203708	0.116478	22.4444
	Q9H3Y6	Srm	0.366467	0.935887	1.30235	1.33109	0.240164	0.236248	0.026678	45.4444
	O60674	JAK2	0.292981	0.747593	1.04057	1.00129	0.235234	0.252095	0.0538346	20.8889
	P06213	InSR	0.308749	0.599078	0.907827	0.976435	0.229125	0.222638	0.0366623	25.4444
	P07948	Lyn	0.325647	0.236704	0.562351	0.366124	0.225458	0.216613	0.0835115	21.6667
	P10721	Kit	0.226431	0.568903	0.795335	0.968462	0.210557	0.226896	0.140814	16.1111
	P42680	TEC	0.267012	0.738756	1.00577	0.942882	0.206215	0.216193	0.0357896	41.7778
	P04626	HER2	0.215255	0.629797	0.845053	0.882676	0.181016	0.166489	0.0464744	33.4444
	P22455	FGFR4	0.207592	0.689531	0.897123	1.12773	0.174595	0.145325	0.1241	21.7778
	P42684	Arg	0.221225	0.536276	0.757501	0.85716	0.166921	0.184364	0.0800971	51.1111
	P43405	Syk	0.195479	0.683168	0.878646	0.778242	0.161896	0.152206	0.0668797	80.1111
	P43403	ZAP70	0.176695	0.673313	0.850008	0.795142	0.161079	0.148152	0.0463577	66
	P51813	Etk/BMX	0.174864	0.679806	0.85467	0.78873	0.147204	0.117336	0.0668493	35.5556
	P04629	TRKA	0.156962	0.496347	0.65331	0.736089	0.136374	0.147814	0.0761493	17.4444
	P08631	HCK	0.153443	0.319732	0.473176	0.532623	0.135906	0.134506	0.0807745	26.4444
	Q13882	Brk	0.0998576	0.803129	0.902986	1.02209	0.129025	0.137037	0.0320853	66.3333
	P07947	Yes	0.135977	0.351767	0.487744	0.462907	0.123588	0.0857644	0.109288	24.4444
	P00519	Abl	0.0992267	0.279537	0.378763	0.40659	0.111433	0.128675	0.0442344	50.4444
	Q15303	HER4	0.110662	0.304826	0.415488	0.260877	0.0824435	0.0497703	0.147086	31.7778
	P21860	HER3	0.0758305	0.36368	0.43951	0.25515	0.0786698	0.0581586	0.0696828	48.5556
	P08069	IGF1R	0.0672946	0.0923519	0.159646	0.150563	0.0511491	0.0756927	0.0514031	18.3333
	P35968	KDR	0.063194	0.18848	0.251674	0.244454	0.00650825	-9.23049e-05	0.0747942	19.5556
	P00533	EGFR	0.0301468	0.15031	0.180457	0.127343	-0.0305099	-0.0390193	0.0478756	51.1111
	Q08881	ITK	0.0511471	0.181661	0.232808	0.180253	-0.0382758	-0.0289312	0.0689171	41.7778
	Q06187	BTK	0.0965513	0.343219	0.43977	0.381383	-0.0878378	-0.0773842	0.0468428	23.8889
	P36888	FLT3	0.154217	0.395594	0.549812	0.556713	-0.126199	-0.115401	0.110243	13.875
	P35916	FLT4	0.162638	0.414473	0.577111	0.423111	-0.145538	-0.133775	0.0821042	16.3333
	P17948	FLT1	0.319033	0.704564	1.0236	0.938065	-0.247677	-0.225578	0.0767401	22.1111
