# Supplementary material for: Suppression of tumor-associated neutrophils by lorlatinib attenuates pancreatic cancer growth and improves treatment with immune checkpoint blockade
Source: Nat Commun. 2021 Jun 7;12:3414. doi: 10.1038/s41467-021-23731-7 (PMC8184753; doi:10.1038/s41467-021-23731-7)
Supplement: Supplementary file 9 — Source Data [file 41467_2021_23731_MOESM9_ESM.xlsx]

## Sheet: Fig. 1a
		Mean Kinase Statistic	Median Final Score
	EphA8	0.675516	1.68648
	JAK1~b	0.657448	1.79533
	EphB1	0.652645	1.81013
	EphB3	0.393195	1.17559
	EphB2	0.325527	1.04148
	Fes	0.290713	1.65271
	Ron	0.258394	0.511664
	EphA5	0.248261	0.659794
	Lmr1	0.240178	0.619963
	EphA4	0.23143	0.979506
	JAK2	0.223515	1.007
	ROR1	0.222259	0.927588
	BTK	0.221814	1.73613
	FLT1	0.188543	1.06284
	DDR1	0.170468	0.36119
	ITK	0.148217	0.964907
	Fer	0.134548	0.598703
	Srm	0.134313	1.21655
	FLT4	0.124228	0.568154
	CSK	0.11656	0.960824
	TXK	0.0871899	0.636885
	EphA7	0.0804344	0.615467
	FGFR3	0.0773795	0.311047
	Tyro3/Sky	0.0725742	0.343626
	Met	0.0696608	0.327533
	TEC	0.0683966	0.304858
	HER4	0.0542677	0.240786
	FGFR4	0.022424	0.106793
	FGFR2	0.0209998	0.384079
	Etk/BMX	0.0162218	0.0839042
	FLT3	-0.0002471	0.0400052
	FAK1	-0.0047084	0.318643
	FRK	-0.0095315	0.425395
	PDGFR[beta]	-0.0110565	0.0707855
	HER2	-0.0163939	0.247328
	Fgr	-0.0305226	0.40659
	EGFR	-0.0532774	0.284371
	PDGFR[alpha]	-0.0620771	0.108324
	ZAP70	-0.07153	0.573216
	Axl	-0.0725557	0.484656
	CCK4/PTK7	-0.0888434	0.251243
	Kit	-0.0954245	0.20204
	KDR	-0.10719	0.750714
	HER3	-0.108391	0.621907
	Brk	-0.12048	1.24838
	Mer	-0.124013	0.86214
	Ret	-0.128864	0.0861861
	FGFR1	-0.132235	1.07308
	Abl	-0.136882	1.07622
	CTK	-0.145477	0.882066
	JAK3	-0.150442	0.090551
	EphA1	-0.151024	0.254769
	ALK	-0.172649	0.711518
	Syk	-0.179837	1.71345
	Arg	-0.182528	1.21655
	TRKB	-0.190861	1.24419
	FmS/CSFR	-0.212776	0.578396
	Lck	-0.227326	1.76792
	InSR	-0.240685	1.42606
	Src	-0.258212	2.34795
	RYK	-0.259817	0.802444
	TRKC	-0.267354	1.46183
	IGF1R	-0.310599	1.41197
	BLK	-0.320295	1.31187
	EphA2	-0.321767	0.813157
	Yes	-0.331	2.82045
	Tyk2	-0.331278	0.74773
	Fyn	-0.333694	1.37725
	Lyn	-0.362055	1.79285
	FAK2	-0.398265	3.36452
	TRKA	-0.499237	2.42666
	LTK	-0.520138	2.77885
	EphA3	-0.580609	1.94986
	HCK	-0.625785	3.66555
	IRR	-1.14263	2.68194

## Sheet: Fig. 1b
		Mean Kinase Statistic	Median Final Score
	ROR1	-1.45311	2.32357
	DDR1	-0.892995	1.93873
	EphA1	-0.765449	1.50585
	PDGFR[beta]	-0.65593	2.26761
	Fes	-0.638035	2.66555
	Lmr1	-0.556494	1.39603
	EphA4	-0.494052	1.18778
	Ret	-0.446806	2.03208
	JAK1~b	-0.421971	1.24131
	FLT1	-0.418979	1.82045
	FLT4	-0.412813	1.60276
	BTK	-0.326923	1.7065
	EphA2	-0.197143	0.927691
	Met	-0.15605	1.26243
	InSR	-0.153286	0.54132
	TXK	-0.146001	0.463467
	Tyro3/Sky	-0.10262	0.46935
	BLK	-0.0979575	0.343541
	CSK	-0.0911534	0.460447
	Fer	-0.0886942	0.593514
	Src	-0.0811798	0.680969
	Srm	-0.074624	0.997091
	Kit	-0.0709446	0.30654
	KDR	-0.069802	0.836839
	TRKA	-0.065498	0.295208
	IGF1R	-0.0472777	0.562389
	Axl	-0.0375364	0.276282
	Ron	-0.0178957	0.51889
	EphA8	-0.0140875	0.210565
	ITK	-0.0111742	0.780667
	PDGFR[alpha]	-0.0009932	0.063615
	Arg	0.00241589	0.755574
	LTK	0.0177298	0.0698215
	FRK	0.0183722	0.30028
	FGFR4	0.0275327	0.253291
	ALK	0.0364278	0.601171
	RYK	0.0385138	0.216382
	TEC	0.0505242	0.212676
	Abl	0.0531562	0.768938
	EGFR	0.0532412	0.593514
	Mer	0.0543507	0.433633
	EphB3	0.0597062	0.192717
	Yes	0.0671307	1.05049
	EphA7	0.0674323	0.362678
	FGFR2	0.0894152	0.394316
	Etk/BMX	0.0974406	0.982967
	HCK	0.120534	0.271922
	TRKB	0.137989	0.895185
	FGFR3	0.141964	0.433058
	FmS/CSFR	0.144056	0.540173
	ZAP70	0.147551	1.64024
	HER4	0.151056	0.219954
	FLT3	0.158267	0.395296
	Syk	0.165147	1.94954
	CCK4/PTK7	0.175327	0.448203
	FAK1	0.188955	1.2771
	TRKC	0.191786	0.642431
	Lck	0.204157	1.19339
	FGFR1	0.206125	1.05049
	Brk	0.219105	2.30382
	JAK2	0.220827	0.739833
	HER2	0.235123	1.77906
	EphA3	0.24004	0.509978
	EphA5	0.25654	0.0070049
	CTK	0.297353	2.15046
	HER3	0.324598	2.4351
	Lyn	0.344904	1.57919
	EphB1	0.360872	0.513757
	FAK2	0.37047	2.10215
	Fgr	0.372454	1.1556
	IRR	0.443958	1.02297
	Fyn	0.509746	1.65663
	EphB2	0.667509	1.51062
	Tyk2	0.671748	1.23478
	JAK3	1.44706	2.82045

## Sheet: Fig. 1d
	Vehicle	Lorlatinib (1μM)	Lorlatinib (10μM)
	1	0.54	0.24
	1	0.299342	0.181016
	1	0.270833	0.145833

## Sheet: Fig. 1e
	KPC mT4-zsGreen			KPC mT4-zsGreen + Neutrophils
	Vehicle	Lorlatinib (1 μM)	Lorlatinib (10 μM)	Vehicle	Lorlatinib (1 μM)	Lorlatinib (10 μM)
	1	0.931915	0.817021	3.04681	1.0383	0.995745
	1	1.17647	1.01176	2.14118	0.658824	0.494118
	1	0.845528	0.943089	2.13279	1.10027	0.99187

## Sheet: Fig. 1g
	Vehicle	Lorlatinib
	0.57	0.26
	0.37	0.28
	0.41	0.32
	0.46	0.29
	0.5	0.21
	0.57	0.26
	0.58	0.35
	0.36	0.33
	0.6	0.34
	0.57	0.29
	0.6	0.33
	0.53	0.22

## Sheet: Fig. 1h
	Vehicle	Lorlatinib
	59.6667	28.4286
	61.3333	41.6667
	79.5	36.625
	70.8333	43.5714
	62.8333	29.5
	77.2	57.25
	78.75
	85.4
	92
	83.125
	83.25

## Sheet: Fig. 1i
	Vehicle	Lorlatinib
	23.5739	15.7432
	14.8315	12.2131
	18.398	13.3783
	19.3574	10.4309
	28.9368	13.19
	24.2077	12.3696
	18.8905	17.6533
	17.27	15.7552
	22.6266	4.80993
	18.0124
	21.52

## Sheet: Fig. 1j
	Vehicle	Lorlatinib
	35	21.8
	42.5	15
	36.6667	14
	35.3333	18.5
	34.2	20.4
	34	12
	33.8	15.8
	19.6	9.25
	31	11.8
	24.25

## Sheet: Fig. 1k
	Vehicle	Lorlatinib
	11.4198	8.17211
	14.5375	5.347
	7.5845	5.30478
	21.2341	6.263
	15.7919	4.87413
	14.7354	6.6742
	8.90667	10.2651
	21.1193	11.201
	7.36267	10.4324
	18.5907	7.47412
	15.4611

## Sheet: Fig. 1l
	Vehicle	Lorlatinib
	6.16	2.52
	8.45	2.83
	11.58	2.46
	5.91	4.48
	5.78	4.32
	9.78	6.23
	10.39	4.1
	8.46	3.99
	9.04	5.52
	9.63	4.58
	8.91
	8.02

[truncated: 70 more sheets: Fig. 2b, Fig. 2c, Fig. 2d, Fig. 2e, Fig. 2f, Fig. 2g, Fig. 2h, Fig. 2j, Fig. 2k, Fig. 2l, Fig. 2m, Fig. 2n, Fig. 2o, Fig. 3b, Fig. 3c, Fig. 3d, Fig. 3e, Fig. 3f, Fig. 3g, Fig. 3h …]
